# Supplementary material for: Independent and Interactive Influences of Environmental UVR, Vitamin D Levels, and Folate Variant MTHFD1-rs2236225 on Homocysteine Levels
Source: Nutrients. 2020 May 18;12(5):1455. doi: 10.3390/nu12051455 (PMC7284830; doi:10.3390/nu12051455)
Supplement: Supplementary file 1 [file nutrients-12-01455-s001.zip]

Archive with 1 entries (1 files):
- Supplementary material HCY paper final.docx
